# Supplementary material for: Resveratrol: a potential medication for the prevention and treatment of varicella zoster virus-induced ischemic stroke
Source: Eur J Med Res. 2023 Oct 5;28:400. doi: 10.1186/s40001-023-01291-4 (PMC10552394; doi:10.1186/s40001-023-01291-4)
Supplement: Supplementary file 1 — Additional file 1. The specific information of 20 potential drugs for the treatment and prevention of VZV-IS. [file 40001_2023_1291_MOESM1_ESM.xlsx]

## Sheet: Sheet1
Compounds(化合物名称)	Formula	Pubchem CID	MW (g/mol)	HBA	HBD	MLog P	Lipinski’s Violations	BioavailabilityScore	TPSA (Å2)	BBB	GI absorption	Hepatotoxicity	Carcinogenicity	Immunotoxicity	Mutagenicity	acute oral toxicity (LD50 mg/kg)	targets
Resveratrol	C14H12O3	445154	228.24	3	3	2.26	0	0.55	60.69	Yes	High	Inactive	Inactive	Inactive	Inactive	1560	8
Melatonin	C13H16N2O2	896	232.28	2	2	0.97	0	0.55	54.12	Yes	High	Inactive	Inactive	Inactive	Inactive	963	2
Rosiglitazone	C18H19N3O3S	77999	357.43	4	1	1.64	0	0.55	96.83	NO	High	Inactive	Inactive	Active	Inactive	1000	6
Troglitazone	C24H27NO5S	5591	441.54	5	2	2.83	0	0.55	110.16	NO	High	Inactive	Inactive	Inactive	Inactive	2150	6
epigallocatechin gallate	C22H18O11	65064	458.37	11	8	-0.44	2	0.17	197.37	NO	Low	Inactive	Inactive	Inactive	Inactive	1000	3
Catechin	C15H14O6	9064	290.27	6	5	0.24	0	0.55	110.38	NO	High	Inactive	Inactive	Inactive	Inactive	10000	2
Estrogens	C18H19NaO5S	23676225	370.4	5	0	2.66	0	0.55	91.88	NO	High	Inactive	Inactive	Inactive	Inactive	5000	2
Emodin	C15H10O5	3220	270.24	5	3	0.36	0	0.55	94.83	NO	High	Inactive	Inactive	Inactive	Active	5000	7
kaempferol	C15H10O6	5280863	286.24	6	4	-0.03	0	0.55	111.13	NO	High	Inactive	Inactive	Inactive	Inactive	3919	2
quercetin	C15H10O7	5280343	302.24	7	5	-0.56	0	0.55	131.36	NO	High	Inactive	Active	Inactive	Active	159	5
Menthol	C10H20O	1254	142.24	1	1	2.15	0	0.55	20.23	Yes	High	Inactive	Inactive	Inactive	Inactive	940	2
Aspirin	C9H8O4	2244	180.16	4	1	1.51	0	0.85	63.6	Yes	High	Inactive	Inactive	Inactive	Inactive	250	2
Curcumin	C21H20O6	969516	368.38	6	2	1.47	0	0.55	93.06	NO	High	Inactive	Inactive	Active	Inactive	2000	7
Losartan	C22H23ClN6O	3961	422.91	5	2	3.36	0	0.56	92.51	NO	High	Inactive	Inactive	Active	Active	300	5
Dexamethasone	C22H29FO5	5743	392.46	6	3	1.62	0	0.55	94.83	NO	High	Inactive	Inactive	Active	Inactive	3000	8
Cyclosporine	C62H111N11O12	5284373	1202.61	12	5	-1.23	2	0.17	278.8	NO	Low	Active	Inactive	Active	Inactive	1480	7
Glutathione	C10H17N3O6S	124886	307.32	7	5	-4.04	0	0.11	197.62	NO	Low	Inactive	Inactive	Inactive	Active	5000	3
Folic Acid	C19H19N7O6	135398658	441.4	9	6	-0.62	2	0.11	213.28	NO	Low	Inactive	Inactive	Inactive	Inactive	135	8
Vitamin E	C29H50O2	14985	430.71	2	1	6.14	1	0.55	29.46	NO	Low	Inactive	Inactive	Inactive	Inactive	5000	4
Estradiol	C18H24O2	5757	272.38	2	2	3.53	0	0.55	40.46	Yes	High	Inactive	Inactive	Active	Inactive	2000	9
